# Supplementary material for: A Systematic Review, Meta-Analysis and Meta-Regression on the Effects of Carbohydrates on Sleep
Source: Nutrients. 2021 Apr 14;13(4):1283. doi: 10.3390/nu13041283 (PMC8069918; doi:10.3390/nu13041283)
Supplement: Supplementary file 1 [file nutrients-13-01283-s001.zip]

Archive with 6 entries (5 files):
- supplementary/
- supplementary/.DS_Store
- supplementary/PRISMA Checklist.doc
- supplementary/Supplemental Figure S1.docx
- supplementary/Supplemental Figure S2.docx
- supplementary/Supplemental Table S1.docx
